# Supplementary material for: Identification of Genomic Structural Variations in Xinjiang Brown Cattle by Deep Sequencing and Their Association with Body Conformation Traits
Source: Int J Mol Sci. 2025 May 29;26(11):5234. doi: 10.3390/ijms26115234 (PMC12154528; doi:10.3390/ijms26115234)
Supplement: Supplementary file 1 [file ijms-26-05234-s001.zip]

Archive with 1 entries (1 files):
- ijms-3565674-supplementary.pdf
